# Supplementary material for: Associations between Vegetable Nitrate Intake and Cardiovascular Disease Risk and Mortality: A Systematic Review
Source: Nutrients. 2024 May 17;16(10):1511. doi: 10.3390/nu16101511 (PMC11124077; doi:10.3390/nu16101511)
Supplement: Supplementary file 1 [file nutrients-16-01511-s001.zip]

Archive with 1 entries (1 files):
- nutrients-2997284-supplementary.pdf
